# Supplementary material for: Comparison of whole-body muscle imaging findings between GNE myopathy and other young adult-onset hereditary myopathies
Source: PLoS One. 2026 Jan 23;21(1):e0341031. doi: 10.1371/journal.pone.0341031 (PMC12829776; doi:10.1371/journal.pone.0341031)
Supplement: S1 File — (XLSX) [file pone.0341031.s001.xlsx]

## Sheet: T1W.
Dr.PB											Neck						Shoulder																Arm				Forearm						Thoracic trunk				Lumbar trunk
Number	HN	temporalisRight	temporalisLeft	massesterRight	massesterLeft	medpterygoidRight	medpterygoidLeft	latpterygoidRight	latpterygoidLeft	tongue	sternocleidomastoidRight	sternocleidomastoidLeft	cervical extensorRight	cervical extensorLeft	Longus colliRight	Longus colliLeft	LatissimusRight+U3	LatissimusLeft	TrapeziusRight	TrapeziusLeft	DeltoidRight	DeltoidLeft	Supraspinatus Right	Supraspinatus Left	InfraspinatusRight	InfraspinatusLeft	SubscapularisRight	SubscapularisLeft	Pectoralis ma/miRight	Pectoralis ma/miLeft	Serratus antRight	Serratus antLeft	Biceps Right	Biceps Left	TricepsRight	TricepsLeft	Anterior comRight	Anterior comLeft	MobilewardRight	MobilewardLeft	Posterior comRight	Posterior comLeft	IntercostalRight	IntercostalLeft	Thoracic extensorRight	Thoracic extensorLeft	Lumbar extensorRight	Lumbar extensorLeft	PsoasRight
1	2178595	1	1	0	0	0	0	0	0	1	0	0	0	0	0	0	0	0	0	0	TrapeziusRight+U3	1	0	1	0	0	1	1	0	0	0	0	2	2	1	1	2	2	1	1	2	1	1	1	1	1	4	4	3
2	783078	0	0	0	0	0	0	0	0	1	4	4	3	3	1	1	1	1	2	2	3	3	3	3	3	3	4	4	4	4	3	3	4	4	3	3	3	3	1	1	1	1	1	1	3	3	4	4	4
3	1923989	0	0	0	0	0	0	0	0	1	0	0	0	0	0	0	0	0	1	1	0	0	0	0	0	0	0	0	0	0	0	0	0	0	0	0	0	0	0	0	0	0	0	0	1	1	3	3	3
4	2129321	0	0	0	0	0	0	0	0	1	4	4	3	3	0	0	2	3	4	4	3	3	3	3	2	3	3	3	3	3	3	3	4	4	3	3	3	3	2	2	2	2	1	1	3	3	4	4	4
5	2352640	0	0	0	0	0	0	0	0	1	0	0	1	1	0	0	1	1	1	1	2	2	0	0	1	1	1	2	0	0	0	0	2	2	2	2	3	3	2	3	2	2	0	0	2	2	3	3	1
6	918015	0	0	0	0	0	0	0	0	1	1	1	1	1	0	0	1	1	1	0	1	1	1	1	1	1	2	2	0	0	0	0	1	1	2	2	1	1	0	0	0	0	1	1	2	2	3	3	1
7	1470965	1	1	3	3	1	1	1	1	1	1	1	1	1	1	1	3	3	1	1	2	2	1	1	3	3	3	3	1	1	2	2	2	2	1	1	1	1	1	1	1	1	2	2	1	1	2	2	1
8	2400669	1	1	0	0	0	0	1	1	1	4	4	1	1	0	0	4	4	3	3	3	3	3	4	3	3	4	4	3	3	4	4	2	3	2	3	1	1	0	0	0	0	2	2	2	2	3	3	4
9	2381967	1	1	0	0	0	0	0	0	1	0	0	1	1	0	0	4	4	0	2	2	2	4	4	2	2	3	3	3	3	3	3	3	3	2	2	2	2	2	2	1	1	1	1	1	1	1	1	1
10	2412273	0	0	0	0	1	1	1	1	1	4	4	1	1	0	0	0	0	0	0	0	0	0	0	0	0	0	0	0	0	0	1	0	0	0	0	1	1	0	0	0	0	0	0	1	1	0	0	0
11	2371280	0	0	0	0	0	0	0	0	0	0	0	0	0	0	0	0	0	0	0	0	0	0	0	0	0	0	0	0	0	0	0	0	0	0	0	0	0	0	0	0	0	0	0	0	0	0	0	0
12	1199544	1	1	0	0	0	0	1	1	1	4	4	1	1	1	1	4	4	4	4	4	4	4	4	4	4	4	4	4	4	4	4	4	4	4	4	3	3	3	3	3	3	4	4	3	3	4	4	4
13	1121496	0	0	0	0	0	0	0	0	0	0	0	1	1	0	0	3	3	2	2	1	1	2	3	3	2	3	3	2	2	4	4	3	3	2	2	0	0	0	0	0	0	1	1	1	1	3	3	3
14	2092224	1	1	0	0	0	0	0	0	1	1	1	1	1	1	1	3	3	1	1	2	2	3	3	3	3	3	3	1	2	4	4	3	3	1	2	1	2	0	0	0	1	1	1	1	1	3	3	1
15	1518089	1	1	0	0	0	0	0	0	1	0	0	1	1	0	0	1	1	0	0	0	0	0	0	0	0	0	0	0	0	0	0	0	0	0	0	0	0	0	0	0	0	0	0	1	1	0	0	0
Dr.PT
Number	HN	temporalisRight	temporalisLeft	massesterRight	massesterLeft	medpterygoidRight	medpterygoidLeft	latpterygoidRight	latpterygoidLeft	tongue	sternocleidomastoidRight	sternocleidomastoidLeft	cervical extensorRight	cervical extensorLeft	Longus colliRight	Longus colliLeft	LatissimusRight+U3	LatissimusLeft	TrapeziusRight	TrapeziusLeft	DeltoidRight	DeltoidLeft	Supraspinatus Right	Supraspinatus Left	InfraspinatusRight	InfraspinatusLeft	SubscapularisRight	SubscapularisLeft	Pectoralis ma/miRight	Pectoralis ma/miLeft	Serratus antRight	Serratus antLeft	Biceps Right	Biceps Left	TricepsRight	TricepsLeft	Anterior comRight	Anterior comLeft	MobilewardRight	MobilewardLeft	Posterior comRight	Posterior comLeft	IntercostalRight	IntercostalLeft	Thoracic extensorRight	Thoracic extensorLeft	Lumbar extensorRight	Lumbar extensorLeft	PsoasRight
1	2178595	1	1	0	0	0	0	0	0	1	0	0	0	0	0	0	0	0	0	0	1	1	0	1	0	0	1	1	0	0	0	0	2	2	0	0	2	2	1	1	2	1	1	1	1	1	4	4	3
2	783078	0	0	0	0	0	0	0	0	1	4	4	3	3	1	1	1	1	3	3	3	3	3	3	3	3	4	4	4	4	3	3	4	4	3	3	3	3	1	1	1	1	1	1	3	3	4	4	4
3	1923989	0	0	0	0	0	0	0	0	1	0	0	0	0	0	0	0	0	1	1	0	0	0	0	0	0	0	0	0	0	0	0	0	0	0	0	0	0	0	1	0	0	0	0	1	1	3	3	3
4	2129321	0	0	0	0	0	0	0	0	1	4	4	3	3	0	0	2	3	4	4	3	3	3	3	2	3	3	4	3	3	3	3	4	4	3	3	3	3	1	2	2	2	1	1	3	3	4	4	4
5	2352640	0	0	0	0	0	0	0	0	1	0	0	1	1	0	0	1	1	1	1	2	2	0	1	0	1	1	2	0	0	0	0	2	2	2	2	3	3	2	3	2	3	0	0	2	2	3	3	1
6	918015	1	1	0	0	0	0	0	0	1	0	0	1	1	0	0	1	1	1	1	1	1	1	1	1	1	2	2	1	1	0	0	1	1	2	2	0	0	0	0	0	0	0	0	1	1	4	4	1
7	1470965	0	0	4	4	0	0	0	0	1	0	0	1	1	0	0	3	3	1	1	2	2	1	1	2	2	2	2	0	0	3	3	1	1	0	0	2	2	1	1	2	2	0	0	1	1	3	3	1
8	2400669	1	1	0	0	2	2	1	1	1	4	4	2	1	1	1	4	4	3	3	3	3	3	3	3	3	4	4	2	4	4	4	3	3	2	3	1	2	0	1	0	0	3	3	2	3	3	3	3
9	2381967	1	1	0	0	0	0	0	0	2	0	0	1	1	0	0	3	3	1	2	2	2	4	4	1	1	3	3	2	2	3	3	3	2	2	2	2	2	2	2	0	0	1	1	0	0	1	1	1
10	2412273	1	1	0	0	0	0	1	1	2	3	3	0	0	0	0	1	1	0	0	0	0	0	0	0	0	0	0	0	0	0	1	0	0	0	0	2	2	0	0	0	0	1	1	1	1	0	0	0
11	2371280	0	0	0	0	1	1	1	1	1	0	0	0	0	0	0	0	0	0	0	0	0	0	0	0	0	0	0	0	0	0	0	0	0	0	0	0	0	0	0	0	0	0	0	0	0	0	0	0
12	1199544	2	2	1	1	1	1	1	1	2	3	3	2	2	1	1	4	4	4	4	3	4	4	4	4	4	4	4	3	3	4	4	3	3	3	3	3	3	3	4	2	2	4	4	3	3	4	4	4
13	1121496	0	0	0	0	0	0	0	0	0	0	0	1	1	0	0	3	3	1	1	1	1	2	3	2	2	3	3	3	2	4	4	3	3	2	2	0	0	0	0	0	0	1	1	2	2	3	3	2
14	2092224	1	1	0	0	0	0	1	1	1	0	0	1	1	0	0	3	4	1	1	2	3	1	2	3	3	4	4	2	2	3	4	4	4	2	3	2	3	2	3	0	0	2	2	2	2	3	3	1
15	1518089	1	1	0	0	0	0	0	0	2	0	0	0	0	0	0	1	1	0	0	0	0	0	0	0	0	0	0	0	0	0	0	0	0	0	0	0	0	0	0	0	0	0	0	0	0	0	0	0
PT	GNE	median, IQR		median, IQR		median, IQR		median, IQR		median, IQR	median, IQR		median, IQR		median, IQR		median, IQR		median, IQR		median, IQR		median, IQR		median, IQR		median, IQR		median, IQR		median, IQR		median, IQR		median, IQR		median, IQR		median, IQR		median, IQR		median, IQR		median, IQR		median, IQR		median, IQR
	Non GNE	median, IQR		median, IQR		median, IQR		median, IQR		median, IQR	median, IQR		median, IQR		median, IQR		median, IQR		median, IQR		median, IQR		median, IQR		median, IQR		median, IQR		median, IQR		median, IQR		median, IQR		median, IQR		median, IQR		median, IQR		median, IQR		median, IQR		median, IQR		median, IQR		median, IQR
		P		P		P		P		P	P		P		P		P		P		P		P		P		P		P		P		P		P		P		P		P		P		P		P		P
Keppa
[truncated: 53 more columns]

## Sheet: STIR.
Dr.PB											Neck						Shoulder																Arm				Forearm						Thoracic trunk				Lumbar trunk
Number	HN	temporalisRight	temporalisLeft	massesterRight	massesterLeft	medpterygoidRight	medpterygoidLeft	latpterygoidRight	latpterygoidLeft	tongue	sternocleidomastoidRight	sternocleidomastoidLeft	cervical extensorRight	cervical extensorLeft	Longus colliRight	Longus colliLeft	LatissimusRight+U3	LatissimusLeft	TrapeziusRight	TrapeziusLeft	DeltoidRight	DeltoidLeft	Supraspinatus Right	Supraspinatus Left	InfraspinatusRight	InfraspinatusLeft	SubscapularisRight	SubscapularisLeft	Pectoralis ma/miRight	Pectoralis ma/miLeft	Serratus antRight	Serratus antLeft	Biceps Right	Biceps Left	TricepsRight	TricepsLeft	Anterior comRight	Anterior comLeft	MobilewardRight	MobilewardLeft	Posterior comRight	Posterior comLeft	IntercostalRight	IntercostalLeft	Thoracic extensorRight	Thoracic extensorLeft	Lumbar extensorRight	Lumbar extensorLeft	PsoasRight
1	2178595	0	0	0	0	0	0	0	0	0	0	0	0	0	1	1	0	0	0	0	0	0	0	1	1	1	1	1	0	0	0	0	0	0	0	0	0	0	0	0	0	0	0	0	0	0	0	0	0
2	783078	0	0	0	0	0	0	0	0	0	0	0	0	0	0	0	0	0	1	1	0	0	1	1	1	1	0	0	0	0	0	0	0	0	0	0	0	0	0	0	0	0	0	0	0	0	0	0	0
3	1923989	0	0	0	0	0	0	0	0	0	0	0	0	0	0	0	0	0	0	0	0	0	0	0	0	0	0	0	0	0	0	0	0	0	0	0	0	0	0	0	0	0	0	0	0	0	0	0	0
4	2129321	0	0	0	0	0	0	0	0	0	0	0	0	0	0	0	0	0	0	0	0	0	1	1	1	1	0	0	0	0	0	0	0	0	1	1	0	0	0	0	0	0	0	0	0	0	0	0	0
5	2352640	0	0	0	0	0	0	0	0	0	0	0	0	0	0	0	0	0	0	0	0	0	0	0	0	0	0	0	0	0	0	0	0	0	1	1	0	0	0	0	0	0	0	0	0	0	0	0	0
6	918015	0	0	0	0	0	0	0	0	0	0	0	0	0	0	0	0	1	1	1	0	0	1	1	1	1	0	0	1	1	0	0	1	0	1	1	0	1	0	0	0	0	0	0	0	0	1	1	0
7	1470965	0	0	0	0	0	0	0	0	0	0	0	0	0	0	0	0	0	0	0	0	0	1	1	1	1	0	0	0	0	0	0	0	0	0	0	0	0	0	0	0	0	0	0	0	0	0	0	0
8	2400669	0	0	0	0	0	0	1	1	0	0	0	0	0	0	0	0	0	0	0	0	0	0	0	0	0	0	0	0	0	0	0	0	0	0	0	0	0	0	0	0	0	0	0	0	0	0	0	0
9	2381967	0	0	0	0	0	0	1	1	0	0	0	0	0	0	0	0	0	0	0	0	0	0	0	0	0	0	0	0	0	0	0	0	0	0	0	0	0	0	0	0	0	0	0	0	0	0	0	0
10	2412273	0	0	0	0	0	0	1	1	0	0	0	0	0	0	0	0	0	0	0	0	0	0	0	0	0	0	0	0	0	0	0	0	0	0	0	0	0	0	0	0	0	0	0	0	0	0	0	0
11	2371280	0	0	0	0	0	0	0	0	0	0	0	0	0	0	0	0	0	0	0	0	0	0	0	0	0	0	0	0	0	0	0	0	0	0	0	0	0	0	0	0	0	0	0	0	0	0	0	0
12	1199544	0	0	0	0	0	0	0	0	0	0	0	0	0	0	0	0	0	0	0	0	0	0	0	0	0	0	0	0	0	0	0	0	0	0	0	0	0	0	0	0	0	0	0	0	0	0	0	0
13	1121496	0	0	0	0	0	0	0	0	0	0	0	0	0	0	0	0	0	0	0	0	0	0	0	0	0	0	0	0	0	0	0	0	0	0	0	0	0	0	0	0	0	0	0	0	0	0	0	0
14	2092224	0	0	0	0	0	0	0	0	0	0	0	0	0	0	0	0	0	0	0	0	0	0	0	0	0	0	0	0	0	0	0	0	0	0	0	0	0	0	0	0	0	0	0	0	0	0	0	0
15	1518089	0	0	0	0	0	0	0	0	0	0	0	0	0	0	0	0	0	0	0	0	0	0	0	0	0	0	0	0	0	0	0	0	0	0	0	0	0	0	0	0	0	0	0	0	0	0	0	0
Dr.PT	Bright signal
Number	HN	temporalisRight	temporalisLeft	massesterRight	massesterLeft	medpterygoidRight	medpterygoidLeft	latpterygoidRight	latpterygoidLeft	tongue	sternocleidomastoidRight	sternocleidomastoidLeft	cervical extensorRight	cervical extensorLeft	Longus colliRight	Longus colliLeft	LatissimusRight+U3	LatissimusLeft	TrapeziusRight	TrapeziusLeft	DeltoidRight	DeltoidLeft	Supraspinatus Right	Supraspinatus Left	InfraspinatusRight	InfraspinatusLeft	SubscapularisRight	SubscapularisLeft	Pectoralis ma/miRight	Pectoralis ma/miLeft	Serratus antRight	Serratus antLeft	Biceps Right	Biceps Left	TricepsRight	TricepsLeft	Anterior comRight	Anterior comLeft	MobilewardRight	MobilewardLeft	Posterior comRight	Posterior comLeft	IntercostalRight	IntercostalLeft	Thoracic extensorRight	Thoracic extensorLeft	Lumbar extensorRight	Lumbar extensorLeft	PsoasRight
1	2178595	0	0	0	0	0	0	0	0	0	0	0	0	0	0	0	1	1	0	0	0	0	0	1	1	1	1	1	0	0	0	0	0	0	0	0	0	0	0	0	0	0	0	0	0	0	0	0	0
2	783078	0	0	0	0	0	0	0	0	0	0	0	0	0	0	0	0	0	1	1	0	0	1	1	1	1	0	0	0	0	0	0	0	0	0	0	0	0	0	0	0	1	0	0	0	0	0	0	0
3	1923989	0	0	0	0	0	0	0	0	0	0	0	0	0	0	0	0	0	0	0	0	0	0	0	0	0	0	0	0	0	0	0	0	0	0	0	0	0	0	0	0	0	0	0	0	0	0	0	0
4	2129321	0	0	0	0	0	0	0	0	0	0	0	0	0	0	0	0	0	0	0	0	0	1	1	1	0	0	0	0	0	0	0	0	0	1	1	0	0	0	0	0	0	0	0	0	0	0	0	0
5	2352640	0	0	0	0	0	0	0	0	0	0	0	0	0	0	0	0	0	0	0	0	0	0	0	0	0	0	0	0	0	0	0	0	1	1	0	0	0	0	0	0	0	0	0	0	0	0	0	0
6	918015	0	0	0	0	0	0	0	0	0	0	0	0	0	0	0	0	0	1	1	0	0	1	1	0	1	0	0	1	1	0	0	1	0	1	1	0	0	0	0	0	0	0	0	0	0	1	1	0
7	1470965	0	0	0	0	1	1	1	1	0	0	0	0	0	0	0	1	1	0	0	0	0	1	1	0	1	0	0	0	0	0	0	0	0	0	0	0	0	0	0	0	1	0	0	0	0	0	0	0
8	2400669	0	0	0	0	0	0	0	0	0	0	0	0	0	0	0	0	0	0	0	0	0	0	0	0	0	0	0	0	0	0	0	0	0	0	0	0	0	0	0	0	0	0	0	0	0	0	0	0
9	2381967	0	0	0	0	1	1	1	1	1	0	0	0	0	0	0	0	0	0	0	0	0	0	0	0	0	0	0	0	0	0	0	0	0	0	0	0	0	0	0	0	0	0	0	0	0	0	0	0
10	2412273	0	0	0	0	0	0	1	1	0	0	0	0	0	0	0	0	0	0	0	0	0	0	0	0	0	0	0	0	0	0	0	0	0	0	0	0	0	0	0	0	0	0	0	0	0	0	0	0
11	2371280	0	0	0	0	0	0	0	0	0	0	0	0	0	0	0	0	0	0	0	0	0	0	0	0	0	0	0	0	0	0	0	0	0	0	0	0	0	0	0	0	0	0	0	0	0	0	0	0
12	1199544	0	0	0	0	1	1	1	1	0	0	0	0	0	0	0	0	0	0	0	0	0	0	0	0	0	0	0	0	0	0	0	0	0	0	0	0	0	0	0	0	0	0	0	0	0	0	0	0
13	1121496	0	0	0	0	0	0	0	0	0	0	0	0	0	0	0	0	0	0	0	0	0	0	0	0	0	0	0	0	0	0	0	0	0	0	0	0	0	0	0	0	0	0	0	0	0	0	0	0
14	2092224	0	0	0	0	0	0	0	0	0	0	0	0	0	0	0	0	0	0	0	0	0	0	0	0	0	0	0	0	0	0	0	0	0	0	0	0	0	0	0	0	0	0	0	0	0	0	0	0
15	1518089	0	0	0	0	0	0	0	0	0	0	0	0	0	0	0	0	0	0	0	0	0	0	0	0	0	0	0	0	0	0	0	0	0	0	0	0	0	0	0	0	0	0	0	0	0	0	0	0
PT	GNE	number, percent		number, percent		number, percent		number, percent		number, percent	number, percent		number, percent		number, percent		number, percent		number, percent		number, percent		number, percent		number, percent		number, percent		number, percent		number, percent		number, percent		number, percent		number, percent		number, percent		number, percent		number, percent		number, percent		number, percent		number, percent
	Non GNE	number, percent		number, percent		number, percent		number, percent		number, percent	number, percent		number, percent		number, percent		number, percent		number, percent		number, percent		number, percent		number, percent		number, percent		number, percent		number, percent		number, percent		number, percent		number, percent		number, percent		number, percent		number, percent		number, percent		number, percent		number, percent
		P		P		P		P		P	P		P		P		P		P		P		P		P		P		P		P		P		P		P		P		P		P		P		P		P
Keppa
[truncated: 53 more columns]

## Sheet: DIXON.
Number	HN	massesterRight	massesterLeft	latpterygoidRight	latpterygoidLeft	cervical extensorRight	cervical extensorLeft	LatissimusRight	LatissimusLeft	DeltoidRight	DeltoidLeft	InfraspinatusRight	InfraspinatusLeft	Serratus antRight	Serratus antLeft	BicepsRight	BicepsLeft	TricepsRight	TricepsLeft	Anterior comRight	Anterior comLeft	Posterior comRight	Posterior comLeft	Thoracic extensorRight	Thoracic extensorLeft	Lumbar extensorRight	Lumbar extensorLeft	PsoasRight	PsoasLeft	Glu maximusRight	Glu maximusLeft	Glu mediusRight	Glu mediusLeft	Glu minimusRight	Glu minimusLeft	Rectus femorisRight	Rectus femorisLeft	Vastus lateralisRight	Vastus lateralisLeft	Vastus medialisRight	Vastus medialisLeft	SartoriusRight	SartoriusLeft	GracilisRight	GracilisLeft	SemitendinousRight	SemitendinousLeft	SemimembranousRight	SemimembranousLeft
1	2178595	1.61172	2.05128	6.15385	4.90842	4.3956	5.34799	1.24542	6.15385	9.45055	11.5751	5.05495	5.20147	7.25275	6.08059	49.4505	27.033	6.95971	18.5348	41.3187	18.9011	50.4029	50.4029	15.0916	17.4359	85.2747	83.4432	26.6667	42.1245	16.1905	31.4286	40.2198	10.696	70.696	75.1648	32.674	42.0513	5.27473	10.6227	0.805861	20.293	70.696	55.3114	62.1978	56.1905	72.6007	70.5495	77.5092	80.4396
2	783078	7.61905	8.20513	17.2161	3.51648	56.337	57.4359	20.7326	24.3956	53.9194	47.8388	59.8535	83.0037	48.8645	85.2747	78.5348	82.3443	62.4176	64.6154	61.8315	62.9304	8.42491	15.2381	47.1062	51.4286	81.6117	84.4689	81.9048	84.3956	76.2637	80.5861	56.8498	67.7656	79.6337	85.1282	75.0916	83.956	11.7216	8.49817	59.2674	73.6996	79.4139	81.8315	73.3333	64.3956	71.5018	65.4945	70.9158	73.6264
3	1923989	4.46886	3.58974	1.24542	1.8315	8.64469	4.83516	6.73993	1.31868	6.52015	9.01099	1.02564	0.512821	10.8425	3.22344	5.20147	1.39194	4.68864	1.68498	4.83516	9.52381	5.20147	4.0293	22.2711	17.4359	55.0916	83.2234	53.6264	9.23077	7.39927	3.44322	77.4359	77.8755	83.5897	80.293	2.9304	0.952381	15.4579	20.0733	5.05495	2.5641	18.8278	10.0366	75.8974	70.2564	84.4689	83.8828	79.7802	84.1758
4	2129321	3.58974	3.51648	0.805861	0.14652	10.989	11.2821	19.4872	83.2234	37.5824	67.6923	58.3883	71.0623	67.2527	57.8755	69.6703	77.8755	23.7363	59.4139	73.9927	65.641	23.1502	14.7985	9.23077	66.0073	79.9267	84.3956	87.1062	77.8755	78.0952	83.0769	67.326	85.7875	66.3736	75.7509	59.0476	66.0073	1.97802	5.86081	3.73626	3.51648	74.4322	68.4249	74.7253	71.5018	77.3626	79.3407	85.641	85.9341
5	2352640	9.08425	7.61905	12.1612	13.2601	5.64103	10.9158	14.0659	12.8205	7.47253	10.4029	2.27106	2.5641	17.5824	15.1648	41.0989	56.337	71.8681	68.4982	70.1099	67.8388	8.20513	25.9341	21.9048	20.3663	45.7875	32.1612	5.42125	7.47253	5.56777	6.00733	3.58974	2.12454	84.2491	86.5201	72.4542	73.0403	4.3956	4.68864	6.95971	6.00733	63.5165	77.1429	84.3223	84.0293	76.9231	70.989	72.967	70.9158
6	918015	7.17949	5.56777	7.32601	6.81319	9.37729	0.805861	8.49817	3.2967	1.53846	7.61905	7.32601	23.7363	10.4762	9.45055	7.47253	13.9927	19.0476	14.9451	31.7216	13.7729	11.2821	2.71062	69.5238	74.359	29.4505	13.9194	4.61538	9.45055	41.1722	5.27473	12.8205	11.6484	22.5641	9.89011	14.9451	5.86081	68.2051	63.7363	64.0293	46.5934	16.7766	22.7106	25.7875	20.293	76.8498	81.0989	74.7253	78.1685
7	1470965	60.5861	39.9267	7.25275	3.88278	9.01099	8.93773	55.0183	46.5934	8.42491	9.23077	64.6886	44.5421	27.033	19.707	13.3333	16.2637	14.5788	11.7216	8.57143	5.78755	7.91209	9.74359	9.74359	13.3333	4.68864	18.7546	25.4945	10.989	69.7436	67.4725	56.4103	67.3993	38.9744	32.7473	33.4799	33.4066	28.2051	45.2015	67.2527	67.7656	13.6996	13.1136	4.54212	4.83516	17.2161	26.3736	48.6447	43.7363
8	2400669	6.66667	3.73626	8.05861	6.08059	4.24908	6.37363	62.0513	78.3883	56.63	50.1099	57.1429	54.0659	76.7766	88.9377	55.3846	76.044	33.3333	57.3626	1.0989	1.0989	3.95604	5.05495	19.3407	61.7582	66.3004	58.3883	86.8864	84.1026	85.4212	77.9487	81.0256	52.0879	74.359	68.7912	61.1722	54.9451	38.9011	45.7875	60.1465	56.4835	66.3004	72.7473	64.2491	69.8901	69.0842	79.4139	54.359	19.4872
9	2381967	7.61905	12.0147	2.71062	3.58974	9.45055	20.6593	68.9377	75.6044	12.4542	12.381	3.00366	6.81319	44.6154	60.293	52.381	59.1941	24.1026	19.2674	52.967	51.7949	4.68864	14.0659	9.67033	7.98535	38.315	19.0476	24.3223	21.7582	72.6007	72.3077	77.0696	70.2564	62.4176	40.8791	55.8974	64.8352	47.2527	55.6777	65.8608	67.1795	19.8535	13.6996	21.6117	19.3407	72.6007	73.1868	75.3846	82.4176
10	2412273	5.78755	6.88645	10.5495	8.86447	5.27473	8.42491	14.2857	15.6777	8.27839	6.37363	0.14652	3.00366	20.4396	23.956	5.93407	14.652	0.29304	1.8315	22.1978	12.2344	4.7619	0.952381	14.7985	26.3004	5.42125	4.98168	2.71062	5.42125	5.64103	7.03297	3.22344	2.1978	2.49084	0.3663	1.31868	0.879121	18.022	22.3443	40.0733	28.2051	15.8974	18.0952	12.8205	6.59341	6.44689	5.86081	3.58974	4.0293
11	2371280	1.61172	0.659341	1.17216	1.31868	3.58974	1.97802	1.90476	1.17216	0.586081	0.21978	3.95604	1.8315	0.14652	3.07692	0.732601	0.732601	1.4652	1.0989	2.5641	0.512821	2.12454	4.46886	3.88278	3.2967	2.05128	0.732601	1.02564	0.952381	1.17216	1.53846	1.68498	1.31868	3.07692	0.586081	0.732601	1.39194	1.53846	1.68498	1.97802	1.02564	2.1978	2.49084	2.34432	2.12454	0.879121	1.4652	5.64103	2.34432
12	1199544	17.0696	23.2234	12.8205	9.67033	12.0879	18.6813	80	78.022	72.8938	78.5348	66.0806	83.5165	84.3956	87.2527	73.0403	80	76.4103	75.0183	67.8388	48.1319	53.4799	66.4469	53.4066	65.2015	86.8132	83.2234	85.4945	85.8608	88.4982	85.4945	84.6154	85.2015	76.1905	79.8535	86.2271	86.5934	85.7143	86.3736	83.8095	86.7399	84.6886	80.0733	66.5934	58.6813	82.0513	75.1648	87.9121	75.2381
13	1121496	10.1832	10.6227	2.78388	10.989	11.4286	9.96337	77.8022	81.2454	10.4029	6.00733	49.5971	0.659341	83.0037	81.8315	36.9231	51.5018	10.696	10.0366	2.12454	2.12454	5.78755	5.05495	31.5018	32.0147	21.685	41.0256	47.2527	31.5751	68.1319	49.0842	79.1209	78.2418	87.1795	81.9048	7.10623	36.8498	54.1392	58.8278	48.5714	58.3883	20.8791	20.7326	20.6593	45.348	78.9011	75.7509	76.4103	75.5311
14	2092224	6.81319	5.05495	10.1832	5.78755	10.3297	3.663	32.6007	61.0989	1.24542	43.7363	20.0733	27.5458	66.1538	69.8901	50.5495	63.8828	28.8645	25.5678	21.7582	53.9927	10.4029	15.4579	15.0916	14.1392	57.6557	15.2381	42.4176	2.1978	82.0513	80.7326	73.6264	75.8242	72.4542	60.6593	64.1026	60.8059	66.9597	79.4139	76.4103	60.8791	44.1758	28.3516	53.9194	63.0769	88.3516	81.7582	76.1172	75.7509
15	1518089	1.75824	3.51648	1.8315	1.75824	6.73993	7.91209	2.63736	6.95971	3.44322	7.25275	2.49084	0.21978	2.34432	7.17949	2.49084	11.1355	4.3956	6.81319	1.4652	1.53846	6.08059	5.27473	7.91209	10.7692	3.2967	3.73626	11.4286	4.10256	5.64103	5.93407	3.36996	4.7619	1.0989	6.95971	0.952381	0.879121	2.5641	2.85714	4.83516	7.39927	14.5788	15.1648	18.022	15.6044	4.54212	2.5641	6.30037	9.30403
	GNE	mean, SD		mean, SD		mean, SD		mean, SD		mean, SD		mean, SD		mean, SD		mean, SD		mean, SD		mean, SD		mean, SD		mean, SD		mean, SD		mean, SD		mean, SD		mean, SD		mean, SD		mean, SD		mean, SD		mean, SD		mean, SD		mean, SD		mean, SD		mean, SD
	Non GNE	mean, SD		mean, SD		mean, SD		mean, SD		mean, SD		mean, SD		mean, SD		mean, SD		mean, SD		mean, SD		mean, SD		mean, SD		mean, SD		mean, SD		mean, SD		mean, SD		mean, SD		mean, SD		mean, SD		mean, SD		mean, SD		mean, SD		mean, SD		mean, SD
		P		P		P		P		P		P		P		P		P		P		P		P		P		P		P		P		P		P		P		P		P		P		P		P
[truncated: 16 more columns]

## Sheet: DemoGNE
Number	HN	Gender	ageonset	ageimage	duration	Brooke and Vignos scales
						functionalup	functionallow	Total
1	783078	1	29	50	21	4	7	11
2	2129321	1	29	37	8	6	9	15
3	2352640	2	28	32	4	3	6	9
4	2178595	1	21	28	7	6	9	15
5	1923989	2	30	50	20	1	7	8
6	918015	2	16	27	11	1	6	7
7	1470965	1	15	17	2	2	9	11
8	2400669	1	19	24	5	2	5	7
9	2381967	1	20	37	17	2	6	8
10	2412273	2	24	28	4	2	3	5
11	2371280	1	23	26	3	2	3	5
12	1199544	1	20	37	17	2	6	8
13	1121496	2	17	37	20	2	8	10
14	2092224	2	25	34	9	2	5	7
15	1518089	1	38	40	2	1	1	2
	GNE	number, percent	mean, SD	mean, SD	mean, SD			mean, SD
	Non GNE	number, percent	mean, SD	mean, SD	mean, SD			mean, SD
		P	P	P	P			P

## Sheet: T1W
Dr.PB	5scales
Number	HN	Cranial									Neck						Shoulder																Arm				Forearm						Thoracic trunk				Lumbar trunk
		temporalis		massester		medpterygoid		latpterygoid		tongue	sternocleidomastoid		cervical extensor		Longus colli		Latissimus		Trapezius		Deltoid		Supraspinatus		Infraspinatus		Subscapularis		Pectoralis ma/mi		Serratus ant		Biceps		Triceps		Anterior com		Mobileward		Posterior com		Intercostal		Thoracic extensor		Lumbar extensor		Psoas
		Right	Left	Right	Left	Right	Left	Right	Left		Right	Left	Right	Left	Right	Left	Right	Left	Right	Left	Right	Left	Right	Left	Right	Left	Right	Left	Right	Left	Right	Left	Right	Left	Right	Left	Right	Left	Right	Left	Right	Left	Right	Left	Right	Left	Right	Left	Right
1	2178595	1	1	0	0	0	0	0	0	1	0	0	0	0	0	0	0	0	0	0	1	1	0	1	0	0	1	1	0	0	0	0	2	2	1	1	2	2	1	1	2	1	1	1	1	1	4	4	3
2	783078	0	0	0	0	0	0	0	0	1	4	4	3	3	1	1	1	1	2	2	3	3	3	3	3	3	4	4	4	4	3	3	4	4	3	3	3	3	1	1	1	1	1	1	3	3	4	4	4
3	1923989	0	0	0	0	0	0	0	0	1	0	0	0	0	0	0	0	0	1	1	0	0	0	0	0	0	0	0	0	0	0	0	0	0	0	0	0	0	0	0	0	0	0	0	1	1	3	3	3
4	2129321	0	0	0	0	0	0	0	0	1	4	4	3	3	0	0	2	3	4	4	3	3	3	3	2	3	3	3	3	3	3	3	4	4	3	3	3	3	2	2	2	2	1	1	3	3	4	4	4
5	2352640	0	0	0	0	0	0	0	0	1	0	0	1	1	0	0	1	1	1	1	2	2	0	0	1	1	1	2	0	0	0	0	2	2	2	2	3	3	2	3	2	2	0	0	2	2	3	3	1
6	918015	0	0	0	0	0	0	0	0	1	1	1	1	1	0	0	1	1	1	0	1	1	1	1	1	1	2	2	0	0	0	0	1	1	2	2	1	1	0	0	0	0	1	1	2	2	3	3	1
7	1470965	1	1	3	3	1	1	1	1	1	1	1	1	1	1	1	3	3	1	1	2	2	1	1	3	3	3	3	1	1	2	2	2	2	1	1	1	1	1	1	1	1	2	2	1	1	2	2	1
8	2400669	1	1	0	0	0	0	1	1	1	4	4	1	1	0	0	4	4	3	3	3	3	3	4	3	3	4	4	3	3	4	4	2	3	2	3	1	1	0	0	0	0	2	2	2	2	3	3	4
9	2381967	1	1	0	0	0	0	0	0	1	0	0	1	1	0	0	4	4	0	2	2	2	4	4	2	2	3	3	3	3	3	3	3	3	2	2	2	2	2	2	1	1	1	1	1	1	1	1	1
10	2412273	0	0	0	0	1	1	1	1	1	4	4	1	1	0	0	0	0	0	0	0	0	0	0	0	0	0	0	0	0	0	1	0	0	0	0	1	1	0	0	0	0	0	0	1	1	0	0	0
11	2371280	0	0	0	0	0	0	0	0	0	0	0	0	0	0	0	0	0	0	0	0	0	0	0	0	0	0	0	0	0	0	0	0	0	0	0	0	0	0	0	0	0	0	0	0	0	0	0	0
12	1199544	1	1	0	0	0	0	1	1	1	4	4	1	1	1	1	4	4	4	4	4	4	4	4	4	4	4	4	4	4	4	4	4	4	4	4	3	3	3	3	3	3	4	4	3	3	4	4	4
13	1121496	0	0	0	0	0	0	0	0	0	0	0	1	1	0	0	3	3	2	2	1	1	2	3	3	2	3	3	2	2	4	4	3	3	2	2	0	0	0	0	0	0	1	1	1	1	3	3	3
14	2092224	1	1	0	0	0	0	0	0	1	1	1	1	1	1	1	3	3	1	1	2	2	3	3	3	3	3	3	1	2	4	4	3	3	1	2	1	2	0	0	0	1	1	1	1	1	3	3	1
15	1518089	1	1	0	0	0	0	0	0	1	0	0	1	1	0	0	1	1	0	0	0	0	0	0	0	0	0	0	0	0	0	0	0	0	0	0	0	0	0	0	0	0	0	0	1	1	0	0	0
Dr.PT	5scales
Number	HN	Cranial									Neck						Shoulder																Arm				Forearm						Thoracic trunk				Lumbar trunk
		temporalis		massester		medpterygoid		latpterygoid		tongue	sternocleidomastoid		cervical extensor		Longus colli		Latissimus		Trapezius		Deltoid		Supraspinatus		Infraspinatus		Subscapularis		Pectoralis ma/mi		Serratus ant		Biceps		Triceps		Anterior com		Mobileward		Posterior com		Intercostal		Thoracic extensor		Lumbar extensor		Psoas
		Right	Left	Right	Left	Right	Left	Right	Left		Right	Left	Right	Left	Right	Left	Right	Left	Right	Left	Right	Left	Right	Left	Right	Left	Right	Left	Right	Left	Right	Left	Right	Left	Right	Left	Right	Left	Right	Left	Right	Left	Right	Left	Right	Left	Right	Left	Right
1	2178595	1	1	0	0	0	0	0	0	1	0	0	0	0	0	0	0	0	0	0	1	1	0	1	0	0	1	1	0	0	0	0	2	2	0	0	2	2	1	1	2	1	1	1	1	1	4	4	3
2	783078	0	0	0	0	0	0	0	0	1	4	4	3	3	1	1	1	1	3	3	3	3	3	3	3	3	4	4	4	4	3	3	4	4	3	3	3	3	1	1	1	1	1	1	3	3	4	4	4
3	1923989	0	0	0	0	0	0	0	0	1	0	0	0	0	0	0	0	0	1	1	0	0	0	0	0	0	0	0	0	0	0	0	0	0	0	0	0	0	0	1	0	0	0	0	1	1	3	3	3
4	2129321	0	0	0	0	0	0	0	0	1	4	4	3	3	0	0	2	3	4	4	3	3	3	3	2	3	3	4	3	3	3	3	4	4	3	3	3	3	1	2	2	2	1	1	3	3	4	4	4
5	2352640	0	0	0	0	0	0	0	0	1	0	0	1	1	0	0	1	1	1	1	2	2	0	1	0	1	1	2	0	0	0	0	2	2	2	2	3	3	2	3	2	3	0	0	2	2	3	3	1
6	918015	1	1	0	0	0	0	0	0	1	0	0	1	1	0	0	1	1	1	1	1	1	1	1	1	1	2	2	1	1	0	0	1	1	2	2	0	0	0	0	0	0	0	0	1	1	4	4	1
7	1470965	0	0	4	4	0	0	0	0	1	0	0	1	1	0	0	3	3	1	1	2	2	1	1	2	2	2	2	0	0	3	3	1	1	0	0	2	2	1	1	2	2	0	0	1	1	3	3	1
8	2400669	1	1	0	0	2	2	1	1	1	4	4	2	1	1	1	4	4	3	3	3	3	3	3	3	3	4	4	2	4	4	4	3	3	2	3	1	2	0	1	0	0	3	3	2	3	3	3	3
9	2381967	1	1	0	0	0	0	0	0	2	0	0	1	1	0	0	3	3	1	2	2	2	4	4	1	1	3	3	2	2	3	3	3	2	2	2	2	2	2	2	0	0	1	1	0	0	1	1	1
10	2412273	1	1	0	0	0	0	1	1	2	3	3	0	0	0	0	1	1	0	0	0	0	0	0	0	0	0	0	0	0	0	1	0	0	0	0	2	2	0	0	0	0	1	1	1	1	0	0	0
11	2371280	0	0	0	0	1	1	1	1	1	0	0	0	0	0	0	0	0	0	0	0	0	0	0	0	0	0	0	0	0	0	0	0	0	0	0	0	0	0	0	0	0	0	0	0	0	0	0	0
12	1199544	2	2	1	1	1	1	1	1	2	3	3	2	2	1	1	4	4	4	4	3	4	4	4	4	4	4	4	3	3	4	4	3	3	3	3	3	3	3	4	2	2	4	4	3	3	4	4	4
13	1121496	0	0	0	0	0	0	0	0	0	0	0	1	1	0	0	3	3	1	1	1	1	2	3	2	2	3	3	3	2	4	4	3	3	2	2	0	0	0	0	0	0	1	1	2	2	3	3	2
14	2092224	1	1	0	0	0	0	1	1	1	0	0	1	1	0	0	3	4	1	1	2	3	1	2	3	3	4	4	2	2	3	4	4	4	2	3	2	3	2	3	0	0	2	2	2	2	3	3	1
15	1518089	1	1	0	0	0	0	0	0	2	0	0	0	0	0	0	1	1	0	0	0	0	0	0	0	0	0	0	0	0	0	0	0	0	0	0	0	0	0	0	0	0	0	0	0	0	0	0	0
[truncated: 55 more columns]

## Sheet: STIR
Dr.PB	Bright signal
Number	HN	Cranial									Neck						Shoulder																Arm				Forearm						Thoracic trunk				Lumbar trunk
		temporalis		massester		medpterygoid		latpterygoid		tongue	sternocleidomastoid		cervical extensor		Longus colli		Latissimus		Trapezius		Deltoid		Supraspinatus		Infraspinatus		Subscapularis		Pectoralis ma/mi		Serratus ant		Biceps		Triceps		Anterior com		Mobileward		Posterior com		Intercostal		Thoracic extensor		Lumbar extensor		Psoas
		Right	Left	Right	Left	Right	Left	Right	Left		Right	Left	Right	Left	Right	Left	Right	Left	Right	Left	Right	Left	Right	Left	Right	Left	Right	Left	Right	Left	Right	Left	Right	Left	Right	Left	Right	Left	Right	Left	Right	Left	Right	Left	Right	Left	Right	Left	Right
1	2178595	0	0	0	0	0	0	0	0	0	0	0	0	0	1	1	0	0	0	0	0	0	0	1	1	1	1	1	0	0	0	0	0	0	0	0	0	0	0	0	0	0	0	0	0	0	0	0	0
2	783078	0	0	0	0	0	0	0	0	0	0	0	0	0	0	0	0	0	1	1	0	0	1	1	1	1	0	0	0	0	0	0	0	0	0	0	0	0	0	0	artifact	artifact	0	0	0	0	0	0	0
3	1923989	0	0	0	0	0	0	0	0	0	0	0	0	0	0	0	0	0	0	0	0	0	0	0	0	0	0	0	0	0	0	0	0	0	0	0	0	0	0	0	0	0	0	0	0	0	0	0	0
4	2129321	0	0	0	0	0	0	0	0	0	0	0	0	0	0	0	0	0	0	0	0	0	1	1	1	1	0	0	0	0	0	0	0	0	1	1	0	0	0	0	0	0	0	0	0	0	0	0	0
5	2352640	0	0	0	0	0	0	0	0	0	0	0	0	0	0	0	0	0	0	0	0	0	0	0	0	0	0	0	0	0	0	0	0	0	1	1	0	0	0	0	0	0	0	0	0	0	0	0	0
6	918015	0	0	0	0	0	0	0	0	0	0	0	0	0	0	0	0	1	1	1	0	0	1	1	1	1	0	0	1	1	0	0	1	0	1	1	0	1	0	0	0	0	0	0	0	0	1	1	0
7	1470965	0	0	0	0	0	0	0	0	0	0	0	0	0	0	0	0	0	0	0	0	0	1	1	1	1	0	0	0	0	0	0	0	0	0	0	0	0	0	0	0	0	0	0	0	0	0	0	0
8	2400669	0	0	0	0	0	0	1	1	0	0	0	0	0	0	0	0	0	0	0	0	0	0	0	0	0	0	0	0	0	0	0	0	0	0	0	0	0	0	0	0	0	0	0	0	0	0	0	0
9	2381967	0	0	0	0	0	0	1	1	0	0	0	0	0	0	0	0	0	0	0	0	0	0	0	0	0	0	0	0	0	0	0	0	0	0	0	0	0	0	0	0	0	0	0	0	0	0	0	0
10	2412273	0	0	0	0	0	0	1	1	0	0	0	0	0	0	0	0	0	0	0	0	0	0	0	0	0	0	0	0	0	0	0	0	0	0	0	0	0	0	0	0	0	0	0	0	0	0	0	0
11	2371280	0	0	0	0	0	0	0	0	0	0	0	0	0	0	0	0	0	0	0	0	0	0	0	0	0	0	0	0	0	0	0	0	0	0	0	0	0	0	0	0	0	0	0	0	0	0	0	0
12	1199544	0	0	0	0	0	0	0	0	0	0	0	0	0	0	0	0	0	0	0	0	0	0	0	0	0	0	0	0	0	0	0	0	0	0	0	0	0	0	0	0	0	0	0	0	0	0	0	0
13	1121496	0	0	0	0	0	0	0	0	0	0	0	0	0	0	0	0	0	0	0	0	0	0	0	0	0	0	0	0	0	0	0	0	0	0	0	0	0	0	0	0	0	0	0	0	0	0	0	0
14	2092224	0	0	0	0	0	0	0	0	0	0	0	0	0	0	0	0	0	0	0	0	0	0	0	0	0	0	0	0	0	0	0	0	0	0	0	0	0	0	0	0	0	0	0	0	0	0	0	0
15	1518089	0	0	0	0	0	0	0	0	0	0	0	0	0	0	0	0	0	0	0	0	0	0	0	0	0	0	0	0	0	0	0	0	0	0	0	0	0	0	0	0	0	0	0	0	0	0	0	0
Dr.PT	Bright signal
Number	HN	Cranial									Neck						Shoulder																Arm				Forearm						Thoracic trunk				Lumbar trunk
		temporalis		massester		medpterygoid		latpterygoid		tongue	sternocleidomastoid		cervical extensor		Longus colli		Latissimus		Trapezius		Deltoid		Supraspinatus		Infraspinatus		Subscapularis		Pectoralis ma/mi		Serratus ant		Biceps		Triceps		Anterior com		Mobileward		Posterior com		Intercostal		Thoracic extensor		Lumbar extensor		Psoas
		Right	Left	Right	Left	Right	Left	Right	Left		Right	Left	Right	Left	Right	Left	Right	Left	Right	Left	Right	Left	Right	Left	Right	Left	Right	Left	Right	Left	Right	Left	Right	Left	Right	Left	Right	Left	Right	Left	Right	Left	Right	Left	Right	Left	Right	Left	Right
1	2178595	0	0	0	0	0	0	0	0	0	0	0	0	0	0	0	1	1	0	0	0	0	0	1	1	1	1	1	0	0	0	0	0	0	0	0	0	0	0	0	0	0	0	0	0	0	0	0	0
2	783078	0	0	0	0	0	0	0	0	0	0	0	0	0	0	0	0	0	1	1	0	0	1	1	1	1	0	0	0	0	0	0	0	0	0	0	0	0	0	0	NA	1	0	0	0	0	0	0	0
3	1923989	0	0	0	0	0	0	0	0	0	0	0	0	0	0	0	0	0	0	0	0	0	0	0	0	0	0	0	0	0	0	0	0	0	0	0	0	0	0	0	0	0	0	0	0	0	0	0	0
4	2129321	0	0	0	0	0	0	0	0	0	0	0	0	0	0	0	0	0	0	0	0	0	1	1	1	0	0	0	0	0	0	0	0	0	1	1	0	0	0	0	0	0	0	0	0	0	0	0	0
5	2352640	0	0	0	0	0	0	0	0	0	0	0	0	0	0	0	0	0	0	0	0	0	0	0	0	0	0	0	0	0	0	0	0	1	1	0	0	0	0	0	0	0	0	0	0	0	0	0	0
6	918015	0	0	0	0	0	0	0	0	0	0	0	0	0	0	0	0	0	1	1	0	0	1	1	0	1	0	0	1	1	0	0	1	0	1	1	0	0	0	0	0	0	0	0	0	0	1	1	0
7	1470965	0	0	0	0	1	1	1	1	0	0	0	0	0	0	0	1	1	0	0	0	0	1	1	0	1	0	0	0	0	0	0	0	0	0	0	0	0	0	0	0	1	0	0	0	0	0	0	0
8	2400669	0	0	0	0	0	0	0	0	0	0	0	0	0	0	0	0	0	0	0	0	0	0	0	0	0	0	0	0	0	0	0	0	0	0	0	0	0	0	0	0	0	0	0	0	0	0	0	0
9	2381967	0	0	0	0	1	1	1	1	1	0	0	0	0	0	0	0	0	0	0	0	0	0	0	0	0	0	0	0	0	0	0	0	0	0	0	0	0	0	0	0	0	0	0	0	0	0	0	0
10	2412273	0	0	0	0	0	0	1	1	0	0	0	0	0	0	0	0	0	0	0	0	0	0	0	0	0	0	0	0	0	0	0	0	0	0	0	0	0	0	0	0	0	0	0	0	0	0	0	0
11	2371280	0	0	0	0	0	0	0	0	0	0	0	0	0	0	0	0	0	0	0	0	0	0	0	0	0	0	0	0	0	0	0	0	0	0	0	0	0	0	0	0	0	0	0	0	0	0	0	0
12	1199544	0	0	0	0	1	1	1	1	0	0	0	0	0	0	0	0	0	0	0	0	0	0	0	0	0	0	0	0	0	0	0	0	0	0	0	0	0	0	0	0	0	0	0	0	0	0	0	0
13	1121496	0	0	0	0	0	0	0	0	0	0	0	0	0	0	0	0	0	0	0	0	0	0	0	0	0	0	0	0	0	0	0	0	0	0	0	0	0	0	0	0	0	0	0	0	0	0	0	0
14	2092224	0	0	0	0	0	0	0	0	0	0	0	0	0	0	0	0	0	0	0	0	0	0	0	0	0	0	0	0	0	0	0	0	0	0	0	0	0	0	0	0	0	0	0	0	0	0	0	0
15	1518089	0	0	0	0	0	0	0	0	0	0	0	0	0	0	0	0	0	0	0	0	0	0	0	0	0	0	0	0	0	0	0	0	0	0	0	0	0	0	0	0	0	0	0	0	0	0	0	0
[truncated: 55 more columns]

## Sheet: DIXON
Number	HN	Cranial								Neck				Shoulder																Arm								Forearm								Thoracic Trunk
		massester				latpterygoid				cervical extensor				Latissimus				Deltoid				Infraspinatus				Serratus ant				Biceps				Triceps				Anterior com				Posterior com				Thoracic extensor
		Right		Left		Right		Left		Right		Left		Right		Left		Right		Left		Right		Left		Right		Left		Right		Left		Right		Left		Right		Left		Right		Left		Right		Left
1	2178595	1387	1.61172	1393	2.05128	1449	6.15385	1432	4.90842	1425	4.3956	1438	5.34799	1382	1.24542	1449	6.15385	1494	9.45055	1523	11.5751	1434	5.05495	1436	5.20147	1464	7.25275	1448	6.08059	2040	49.4505	1734	27.033	1460	6.95971	1618	18.5348	1929	41.3187	1623	18.9011	2053	50.4029	2053	50.4029	1571	15.0916	1603	17.4359
2	783078	1469	7.61905	1477	8.20513	1600	17.2161	1413	3.51648	2134	56.337	2149	57.4359	1648	20.7326	1698	24.3956	2101	53.9194	2018	47.8388	2182	59.8535	2498	83.0037	2032	48.8645	2529	85.2747	2437	78.5348	2489	82.3443	2217	62.4176	2247	64.6154	2209	61.8315	2224	62.9304	1480	8.42491	1573	15.2381	2008	47.1062	2067	51.4286
3	1923989	1426	4.46886	1414	3.58974	1382	1.24542	1390	1.8315	1483	8.64469	1431	4.83516	1457	6.73993	1383	1.31868	1454	6.52015	1488	9.01099	1379	1.02564	1372	0.512821	1513	10.8425	1409	3.22344	1436	5.20147	1384	1.39194	1429	4.68864	1388	1.68498	1431	4.83516	1495	9.52381	1436	5.20147	1420	4.0293	1669	22.2711	1603	17.4359
4	2129321	1414	3.58974	1413	3.51648	1376	0.805861	1367	0.14652	1515	10.989	1519	11.2821	1631	19.4872	2501	83.2234	1878	37.5824	2289	67.6923	2162	58.3883	2335	71.0623	2283	67.2527	2155	57.8755	2316	69.6703	2428	77.8755	1689	23.7363	2176	59.4139	2375	73.9927	2261	65.641	1681	23.1502	1567	14.7985	1491	9.23077	2266	66.0073
5	2352640	1489	9.08425	1469	7.61905	1531	12.1612	1546	13.2601	1442	5.64103	1514	10.9158	1557	14.0659	1540	12.8205	1467	7.47253	1507	10.4029	1396	2.27106	1400	2.5641	1605	17.5824	1572	15.1648	1926	41.0989	2134	56.337	2346	71.8681	2300	68.4982	2322	70.1099	2291	67.8388	1477	8.20513	1719	25.9341	1664	21.9048	1643	20.3663
6	918015	1463	7.17949	1441	5.56777	1465	7.32601	1458	6.81319	1493	9.37729	1376	0.805861	1481	8.49817	1410	3.2967	1386	1.53846	1469	7.61905	1465	7.32601	1689	23.7363	1508	10.4762	1494	9.45055	1467	7.47253	1556	13.9927	1625	19.0476	1569	14.9451	1798	31.7216	1553	13.7729	1519	11.2821	1402	2.71062	2314	69.5238	2380	74.359
7	1470965	2192	60.5861	1910	39.9267	1464	7.25275	1418	3.88278	1488	9.01099	1487	8.93773	2116	55.0183	2001	46.5934	1480	8.42491	1491	9.23077	2248	64.6886	1973	44.5421	1734	27.033	1634	19.707	1547	13.3333	1587	16.2637	1564	14.5788	1525	11.7216	1482	8.57143	1444	5.78755	1473	7.91209	1498	9.74359	1498	9.74359	1547	13.3333
8	2400669	1456	6.66667	1416	3.73626	1475	8.05861	1448	6.08059	1423	4.24908	1452	6.37363	2212	62.0513	2435	78.3883	2138	56.63	2049	50.1099	2145	57.1429	2103	54.0659	2413	76.7766	2579	88.9377	2121	55.3846	2403	76.044	1820	33.3333	2148	57.3626	1380	1.0989	1380	1.0989	1419	3.95604	1434	5.05495	1629	19.3407	2208	61.7582
9	2381967	1469	7.61905	1529	12.0147	1402	2.71062	1414	3.58974	1494	9.45055	1647	20.6593	2306	68.9377	2397	75.6044	1535	12.4542	1534	12.381	1406	3.00366	1458	6.81319	1974	44.6154	2188	60.293	2080	52.381	2173	59.1941	1694	24.1026	1628	19.2674	2088	52.967	2072	51.7949	1429	4.68864	1557	14.0659	1497	9.67033	1474	7.98535
10	2412273	1444	5.78755	1459	6.88645	1509	10.5495	1486	8.86447	1437	5.27473	1480	8.42491	1560	14.2857	1579	15.6777	1478	8.27839	1452	6.37363	1367	0.14652	1406	3.00366	1644	20.4396	1692	23.956	1446	5.93407	1565	14.652	1369	0.29304	1390	1.8315	1668	22.1978	1532	12.2344	1430	4.7619	1378	0.952381	1567	14.7985	1724	26.3004
11	2371280	1387	1.61172	1374	0.659341	1381	1.17216	1383	1.31868	1414	3.58974	1392	1.97802	1391	1.90476	1381	1.17216	1373	0.586081	1368	0.21978	1419	3.95604	1390	1.8315	1367	0.14652	1407	3.07692	1375	0.732601	1375	0.732601	1385	1.4652	1380	1.0989	1400	2.5641	1372	0.512821	1394	2.12454	1426	4.46886	1418	3.88278	1410	3.2967
12	1199544	1598	17.0696	1682	23.2234	1540	12.8205	1497	9.67033	1530	12.0879	1620	18.6813	2457	80	2430	78.022	2360	72.8938	2437	78.5348	2267	66.0806	2505	83.5165	2517	84.3956	2556	87.2527	2362	73.0403	2457	80	2408	76.4103	2389	75.0183	2291	67.8388	2022	48.1319	2095	53.4799	2272	66.4469	2094	53.4066	2255	65.2015
13	1121496	1504	10.1832	1510	10.6227	1403	2.78388	1515	10.989	1521	11.4286	1501	9.96337	2427	77.8022	2474	81.2454	1507	10.4029	1447	6.00733	2042	49.5971	1374	0.659341	2498	83.0037	2482	81.8315	1869	36.9231	2068	51.5018	1511	10.696	1502	10.0366	1394	2.12454	1394	2.12454	1444	5.78755	1434	5.05495	1795	31.5018	1802	32.0147
14	2092224	1458	6.81319	1434	5.05495	1504	10.1832	1444	5.78755	1506	10.3297	1415	3.663	1810	32.6007	2199	61.0989	1382	1.24542	1962	43.7363	1639	20.0733	1741	27.5458	2268	66.1538	2319	69.8901	2055	50.5495	2237	63.8828	1759	28.8645	1714	25.5678	1662	21.7582	2102	53.9927	1507	10.4029	1576	15.4579	1571	15.0916	1558	14.1392
15	1518089	1389	1.75824	1413	3.51648	1390	1.8315	1389	1.75824	1457	6.73993	1473	7.91209	1401	2.63736	1460	6.95971	1412	3.44322	1464	7.25275	1399	2.49084	1368	0.21978	1397	2.34432	1463	7.17949	1399	2.49084	1517	11.1355	1425	4.3956	1458	6.81319	1385	1.4652	1386	1.53846	1448	6.08059	1437	5.27473	1473	7.91209	1512	10.7692
[truncated: 80 more columns]
